# Supplementary material for: Water Splitting Reaction Mechanism on Transition Metal (Fe-Cu) Sulphide and Selenide Clusters—А DFT Study
Source: Materials (Basel). 2023 Dec 22;17(1):56. doi: 10.3390/ma17010056 (PMC10780287; doi:10.3390/ma17010056)
Supplement: Supplementary file 1 [file materials-17-00056-s001.zip]

Archive with 1 entries (1 files):
- materials-2748679-supplementary.pdf
